# Supplementary material for: Diversity, Dynamics and Therapeutic Application of Clostridioides difficile Bacteriophages
Source: Viruses. 2022 Dec 12;14(12):2772. doi: 10.3390/v14122772 (PMC9784644; doi:10.3390/v14122772)
Supplement: Supplementary file 1 [file viruses-14-02772-s001.zip]

Archive with 1 entries (1 files):
- viruses-2030476-supplementary.pdf
